# Supplementary material for: Obesity Development and Signs of Metabolic Abnormalities in Young Göttingen Minipigs Consuming Energy Dense Diets Varying in Carbohydrate Quality
Source: Nutrients. 2021 May 6;13(5):1560. doi: 10.3390/nu13051560 (PMC8148203; doi:10.3390/nu13051560)
Supplement: Supplementary file 1 [file nutrients-13-01560-s001.zip]

Archive with 1 entries (1 files):
- nutrients-1190860-supplementary.pdf
